# Supplementary material for: Comparison of Cytopathology Yield of Fine-Needle Aspiration Biopsy Using 25G Versus 27G Needles for Melanocytic Uveal Tumors
Source: J Clin Med. 2025 May 23;14(11):3650. doi: 10.3390/jcm14113650 (PMC12155546; doi:10.3390/jcm14113650)
Supplement: Supplementary file 1 [file jcm-14-03650-s001.zip]

Archive with 1 entries (1 files):
- jcm-3330857-supplementary.pdf
